# Supplementary material for: The Immune System Response to Porphyromonas gingivalis in Neurological Diseases
Source: Microorganisms. 2023 Oct 13;11(10):2555. doi: 10.3390/microorganisms11102555 (PMC10609495; doi:10.3390/microorganisms11102555)
Supplement: Supplementary file 1 [file microorganisms-11-02555-s001.zip]

Archive with 1 entries (1 files):
- microorganisms-2561045-supplementary.pdf
